# Supplementary material for: Perceptions Regarding Healthy Eating Based on Concept Mapping
Source: Nutrients. 2025 Sep 12;17(18):2941. doi: 10.3390/nu17182941 (PMC12472633; doi:10.3390/nu17182941)
Supplement: Supplementary file 1 [file nutrients-17-02941-s001.zip]

Archive with 1 entries (1 files):
- nutrients-3845625-supplementary.pdf
